# Supplementary material for: Comparative Bioaccesibility Study of Cereal-Based Nutraceutical Ingredients Using INFOGEST Static, Semi-Dynamic and Dynamic In Vitro Gastrointestinal Digestion
Source: Antioxidants (Basel). 2024 Oct 16;13(10):1244. doi: 10.3390/antiox13101244 (PMC11505457; doi:10.3390/antiox13101244)
Supplement: Supplementary file 1 [file antioxidants-13-01244-s001.zip]

Archive with 1 entries (1 files):
- antioxidants-3246958-supplementary.pdf
